# Supplementary material for: Identification of a Gene Signature of Cancer-Associated Fibroblasts to Predict Prognosis in Ovarian Cancer
Source: Front Genet. 2022 Jul 6;13:925231. doi: 10.3389/fgene.2022.925231 (PMC9298777; doi:10.3389/fgene.2022.925231)
Supplement: Supplementary file 2 [file DataSheet2.XLSX]

## Sheet: Sheet1
Table S1: The information of datasets in this study.
Dataset	Platform	Sample Number	Data Type
GSE9891	GPL570	234	train
TCGA-OV	illumina	298	test
GSE26712	GPL96	153	test
GSE49997	GPL2986	193	test
GSE140082	GPL14951	380	test
GSE23603	GPL96	28	test
